# Supplementary material for: High taxonomic resolution surveys and trait-based analyses reveal multiple benthic regimes in North Sulawesi (Indonesia)
Source: Sci Rep. 2021 Aug 16;11:16554. doi: 10.1038/s41598-021-95905-8 (PMC8367970; doi:10.1038/s41598-021-95905-8)
Supplement: Supplementary file 1 — Supplementary Data S1. [file 41598_2021_95905_MOESM1_ESM.csv]

Appendix S4_ DataS1: % cover of benthic organisms in each of the transects studied.
Unique id	Ba1-1	Ba1-2	Ba1-3	Ba2-1	Ba2-2	Ba2-3	Ba3-1	Ba3-2	Ba3-3	Bu1-1	Bu1-2	Bu1-3	Bu2-1	Bu2-2	Bu2-3	Bu3-1	Bu3-2	Bu3-3	Bu4-1	Bu4-2	Bu5-1	Bu5-2	Bu5-3	Bu6-1	Bu6-2	Bu6-3
Acanthastrea_spp.	0	0	0	0	0	0	0	0	0	0	0.556173526	0	0.755124056	0	0.505050505	0	0.085470085	0	0	0.065402224	0	0	0	0	0	0
Acropora_spp.	3.170731707	0.107526882	0.465116279	8.376068376	0	1.833333333	0.873015873	0	0.079365079	0.445930881	0.333704116	0.476190476	0.21574973	0.459770115	0.303030303	0	0.341880342	0	0.334001336	0.981033355	0	0.384862091	0.500417014	46.83333333	23.17436662	11.59722222
Actinaria	0	0	0	0	0	0	0	0.222222222	0	0	0	0	0	0	0	0	0	0	0	0.065402224	0	0	0	0	0	0
Aglaophenia_cupressina	0	1.505376344	0.07751938	2.393162393	0.854700855	2.833333333	0	0	0	1.114827202	0.889877642	0.595238095	2.696871629	0.459770115	4.04040404	0	0	0	0	0	4	0.769724182	0.333611343	0.25	2.086438152	3.958333333
Alveopora_spp	0	0.537634409	0.07751938	0	0	0.333333333	0.238095238	0.888888889	0.079365079	0	0	0	0	0	1.111111111	0	0	0.303260045	0	0	0	0	0	0	0	0
Ascidian_colonial_other	1.056910569	1.720430108	4.108527131	0.940170941	0.683760684	1.083333333	1.825396824	3.333333338	2.539682541	0.22296544	0.333704116	0.238095238	0.107874865	7.93E-10	0.101010101	0.303030303	0.256410257	0.682335102	0.334001336	0.457815566	2.5	0.064143681	3.002502086	1.583333334	2.980625931	2.986111112
Ascidian_solitary_other	0.325203252	0.430107527	0.310077519	0	0.170940171	0	0.238095238	0.555555556	1.34920635	0.222965441	0.111234705	0.476190476	0.21574973	0.114942529	0.303030303	0.505050505	0.427350427	0.909780137	0.267201069	0.850228908	0	0.064143682	0	0	0	0.069444444
Astreopora_spp	0	0	0	0	0	0	0.079365079	0.111111111	0	1.337792642	0.333704116	0.119047619	1.078748652	0	0.101010101	0	0.085470085	0	0.133600534	0	0	0.064143682	0.58381985	0	0	0.138888889
Barrel_sponge	0	0	0	0.085470085	0	0	0	0	0	4.570791527	4.560622914	3.214285714	7.1197411	2.298850575	3.03030303	3.232323232	2.991452991	0.682335102	2.738810955	0.457815566	0	0	0	0	0	0
Bryozoan_other	0	0.11	0	0	0	0	0.07936508	0.222222222	0.317460317	0.11148272	0.22246941	0.238095238	0.107874865	0.229885058	0.101010101	0	0.085470085	0	0.267201069	0.196206671	0	0.384862091	0	0.083333333	0.074515648	0
Calcareous_sponge	0	0	0	0	0	0	0	0	0	0	0.111234705	0.357142857	0	0.114942529	0.404040404	0.808080808	0.170940171	1.061410159	0.868403474	0.065402224	0	0	0	0	0	0
Caulastrea_spp	0	0	0	0	0	0	0	0	0	0.11148272	0.111234705	0.595238095	0.647249191	0.804597701	1.515151515	4.343434343	1.196581197	7.657316149	3.473613894	2.289077829	0.083333333	0	0	0	0	0.138888889
CCA _articulate	0.243902439	0.215053763	0.23255814	0.683760684	0.341880342	1.833333333	0.079365079	0.111111111	0.238095238	0.334448161	0.889877642	0.357142857	0.323624595	0.689655172	0.505050505	0.808080808	0.769230769	0.682335102	0.734802939	0.327011118	1.166666667	0.898011546	0.417014178	0.416666667	0.223546945	0.347222222
CCA_encrusting	3.008130081	1.182795699	3.100775194	8.205128205	8.376068376	8.916666667	4.047619048	1.111111111	1.666666667	5.128205128	7.897664071	7.976190476	6.040992449	9.310344828	7.575757576	12.32323232	6.666666667	8.870356331	8.550434202	7.455853499	15.16666667	15.26619628	9.674728941	9.583333333	8.792846498	11.80555556
Celleporaria_sibogae	0	0	0	0	0	0	0.079365079	0	0	0.557413601	0.778642937	0.238095238	0.539374326	0.804597701	0.909090909	0.101010101	0.170940171	0.227445034	0.267201069	1.24264225	0	0	0	0	0	0
Corallimorpharian	0	0	0	0	0	0	0	0	0	0	0	0	0	0	0	0	0	0	0	0.196206671	0	0	0	0.25	0	0
Coscinaraea_spp	0	0	0	0	0	0	0	0	0	0	0.111234705	0	0	0	0.101010101	0	0	0	0	0.654022237	0	0.064143682	0	0	0	0
Cyanobacteria	0	0.107526882	0.07751938	0	0	0	0	0	0	0	0.444938821	0.119047619	0	0	0.303030303	0.202020202	0.341880342	0.151630023	0.200400802	0.130804447	0.083333333	0	0	0	0.223546945	0
Cyphastrea_spp	0	0	0.07751938	0	0.085470085	0	0	0	0	0.22296544	0.333704116	0	0.647249191	2.183908046	0.808080808	0.707070707	0.170940171	0.075815011	0.601202405	0.915631131	0	0	0	0	0	0
Dendronephtya_spp	0	0	0	0	0.085470085	0	0	0	0	0.891861761	0.111234705	0.357142857	0.21574973	0	0	0	0	0.227445034	1.536406146	1.635055592	0	0	0	0	0	0
Didemnidae_incrusting	0.081300813	0.64516129	0.23255814	0.170940171	0	0	0.158730159	0.111111111	0.317460317	0	0	0	0	0	0	0	0	0	0	0	2.166666667	0.962155228	0.417014178	0.083333333	2.086438152	0.069444444
Didemnum_molle	1.138211382	3.870967742	2.015503876	0.769230769	0.769230769	0.916666667	1.031746032	0.777777778	0.634920635	2.898550725	4.560622914	2.261904762	4.530744337	4.137931034	3.636363636	1.414141414	2.222222222	0.606520091	2.538410154	1.569653368	0.333333333	0.192431046	0.500417014	0.166666667	0.298062593	0.486111111
Diploastrea_spp	0	0	0	0	0	0	0	1.777777778	0	0.780379041	0	0	0.323624595	2.068965517	0	0.606060606	0.170940171	0	0.066800267	2.158273381	0	0	1.251042535	0	0.074515648	0
Echinophyllia_spp	0	0	0	1.367521368	0	7.333333333	0	0	0	0.22296544	0.556173526	0.238095238	1.510248112	1.034482759	1.616161616	4.444444444	1.025641026	0.833965125	0.200400802	0.915631131	0	0	0.58381985	12.83333333	4.918032787	0.208333333
Echinopora_spp	0	0.64516129	0	0	0	0	0	0	0	0	0	0	0	0	0.404040404	0.404040404	0.256410256	0.303260045	0.200400802	0	0.75	0	0	0.083333333	0	0
Encrusting_ascidian	0.243902439	0.430107527	0.697674419	0.085470085	0	0.083333333	6.428571429	14.33333333	5.317460317	0	0.111234705	0.238095238	0.647249191	0.344827586	0.101010101	0	0.170940171	0.151630023	0.066800267	0.196206671	0.25	0.064143682	0	0.333333333	1.192250373	0
Encrusting_sponge	5.12195122	8.494623656	13.87596899	4.273504274	4.700854701	4.5	8.968253968	9.888888889	12.14285714	20.4013378	21.35706341	20.23809524	20.28047465	22.98850575	22.32323232	15.75757576	21.02564103	27.9757392	11.69004677	15.36952257	2.583333333	1.924310455	2.251876564	5	7.153502235	8.263888889
Erect_sponge	0	0.430107527	0	0	0	0	0	0.333333333	0.079365079	0.22296544	1.446051168	2.142857143	0.21574973	0.574712644	0.909090909	2.222222222	0.769230769	2.653525398	4.408817635	1.046435579	0	0.064143682	0	0	0	0
Euphyllia_spp	0	0	0.15503876	0	0	0	0	0.111111111	0	0	0	0	0	0	0.101010101	0	0	0	0.200400802	0	0	0	0	0	0	1.111111111
Favia_spp	2.601626016	0	0.310077519	0	0.341880342	0	0	0	0.238095238	1.003344482	0.556173526	0.238095238	1.294498382	0.344827586	0.505050505	0	0.512820513	0	0.534402138	0.588620013	0.5	0.192431046	0	0	0.074515648	0
Favites_spp	0	0	0.15503876	0.085470085	0.085470085	0.083333333	0	0	0	1.560758082	1.112347052	0	1.510248112	1.034482759	0.707070707	0	0.427350427	0.151630023	0.066800267	0.71942446	0	0.128287364	0.250208507	0.666666667	0.968703428	0.347222222
Flabellate_sponge	0.162601626	0	1.705426357	0.94017094	1.709401709	0	0	0.111111111	0.158730159	0	1.334816463	0	0.323624595	0	0.101010101	0.101010101	0.256410256	0.833965125	0.601202405	0.261608895	0	0.128287364	0	0	0.44709389	0
Fleshy_sponge	0.081300813	0.107526882	0.387596899	0.170940171	0	0.083333333	0.793650794	1.666666667	1.19047619	7.580824972	6.674082314	8.571428571	4.638619202	7.24137931	6.060606061	4.646464646	4.871794872	7.126611069	8.684034736	4.643557881	0	0.192431046	0.166805671	0	0.298062593	0.138888889
Foraminifera	0	0.215053763	0.620155039	0.341880342	0.598290598	0.416666667	0.476190476	0.444444444	0.317460317	0	0	0	0.107874865	0	0	0	0.170940171	0	0	0.065402224	2.75	1.411161001	2.835696414	0.25	0.223546945	0
Fungia_spp	0.162601626	0	0	0.085470085	0.512820513	0.416666667	0.079365079	0	0.079365079	0	0	0	0.431499461	0.114942529	0	0	0	0.075815011	0	0	0.75	0.064143682	0.750625521	0.166666667	0.372578241	0.347222222
Galaxea_spp	0	0.537634409	0	0	0.170940171	0.083333333	0	0.111111111	0.079365079	0	0	0	0.107874865	0.344827586	0.707070707	1.111111111	0.170940171	0	0	0.196206671	0.166666667	0.064143682	2.585487907	0	0.074515648	0
Gardinoserosis_spp	0	0	0	0	0	0	0	0	0	0	0	0	0	0	0	0	0	0	1.068804275	0	0	0	0	0	0	0
Globular_sponge	0	0	0	0	0.085470085	0	0.079365079	0.111111111	0.317460317	0.11148272	0.444938821	0.952380952	0	0.114942529	0.202020202	0	0.769230769	0.606520091	1.603206413	0.392413342	0	0	0	0	0	0.208333333
Goniastrea_spp	0	0	0	0.256410256	1.111111111	0.416666667	0	0	0	0.22296544	3.114571746	0.595238095	1.186623517	0.689655172	0.404040404	1.515151515	1.111111111	0	0.066800267	0.327011118	0.5	1.090442591	0.083402836	0.166666667	1.490312966	0.138888889
Goniopora_spp	0	0.322580645	0.23255814	0.512820513	1.111111111	0.333333333	0	0	0	0.445930881	0	0	0.107874865	0	0.404040404	0.101010101	0	0	0.133600534	0	0	0.769724182	0.250208507	0	0	0.416666667
Halimeda_spp	1.056910569	0.215053763	1.240310078	1.452991453	0.854700855	1.75	0.317460317	0.777777778	1.26984127	0.22296544	0.111234705	0.119047619	0	0.574712644	0	0	0.256410256	0.227445034	0	0.065402224	0.25	0.384862091	1.834862385	3	0.819672131	1.875
Hard_coral_massive_encrusting_other	0.081300813	0.215053763	0	0.085470085	0.598290598	0.583333333	0	0	0.158730159	0.557413601	2.113459399	9.404761905	1.186623517	1.494252874	1.616161616	1.616161616	0.94017094	0.53070508	1.603206413	1.504251145	0.916666667	0.192431046	0.667222686	0.25	0.521609538	0.277777778
Heliopora_coerulea	0	0	0	9.572649573	4.871794872	13.91666667	0	0	0	0	0	0	0	0	0	0	0	0	0	0	0	1.475304682	0	0	0	0
Hydnophora_branching_spp	1.382113821	0	0	0.256410256	0.256410256	0.166666667	0	0	0	0	0	0	0.107874865	0	0	0	0	0	0	0	0.083333333	0	0	0	0	0
Hydnophora_other_spp	0	0	0	0	0	0.166666667	0	0	0	0.445930881	0	0	0	0	0.202020202	0.101010101	0.341880342	0	0	0	0	0	0	0.083333333	0	0
Hydroid_others	0.081300813	0.430107527	0.07751938	0	0.085470085	0.083333334	0.238095238	0.444444444	0.079365079	1.114827202	1.223581757	1.071428572	0.431499461	0.689655172	0.404040404	0.202020202	0.94017094	1.061410159	0.93520374	1.700457815	0	0.064143682	0	0	0.074515648	0.138888889
Isopora_spp	0	0	0	5.726495726	1.367521368	0	0	0	0	0.557413601	0.444938821	0	0	0.114942529	0.101010101	0	0	0	0.734802939	0	12.08333333	1.924310455	9.591326105	2.5	18.03278689	2.916666667
Klyxum_spp	0	0	0	1.367521368	1.111111111	1.5	0	0	0	0.11148272	0	0	0	0	0	0	0	0	0	0	0	0.769724182	0.917431193	0	0	0.069444444
Lamelodysea_herbacea	0	0	0	0	0	0	0	0	0	1.672240803	1.112347052	0.119047619	2.912621359	1.609195402	0.909090909	0.202020202	2.735042735	0	1.068804275	1.504251145	0.25	0	0.333611343	0	0	0.138888889
Leptastrea_spp	0	0	0	0	0.170940171	0.083333333	0.396825397	0	0	0	0	0	0	0	0	0	0	0	0	0	0.166666667	1.02629891	0.917431193	0.083333333	0	0
Leptoria_spp	0	0	0	0	0	0.166666667	0	0	0	0	0	0	0.323624595	0	0	0	0	0	0.066800267	0	0.25	1.090442591	0	0	0.074515648	0.069444444
Leptoseris_spp	0	0	0	0	0.085470085	0	0	0	0	0.334448161	0.111234705	0	0.323624595	0	0	0	0.085470085	0	0.46760187	0	0	0	0	0	0	0
Lissoclinum_spp	0.325203252	0	1.240310078	0.427350427	0.256410256	0	0	0.333333333	0.714285714	0	0	0	0	0	0	0	0	0	0	0	2.166666667	0.064143682	2.919099249	1.5	1.862891207	2.5
Lobophyllia_spp	0.162601626	0	0	1.196581197	0.512820513	0.5	0	0	0	0.445930881	0	0	0	0	0.101010101	0	0	0	0	0	2.25	3.976908275	1.417848207	2	0.298062593	2.291666667
Lobophytum_spp	0	0	0	0.94017094	1.709401709	0	0	0	0	0.11148272	0	0.238095238	1.402373247	0	0	0	0.085470085	1.516300227	0	0.196206671	0.416666667	0.449005773	0.58381985	0.083333333	1.266766021	0.208333333
Macroalgae_other_spp	1.300813008	0.322580645	1.627906977	1.794871795	2.051282051	3.166666667	1.19047619	1.222222222	2.301587302	0.22296544	0.333704116	0.119047619	0.21574973	0.574712644	0.101010101	0.101010101	0.256410256	0.53070508	0	0.392413342	2.083333333	1.02629891	4.420350292	3.25	1.862891207	3.055555556
Massive_sponge	0.81300813	0.967741935	0.697674419	0	0	0.166666667	1.26984127	2	2.936507937	14.26978818	12.34705228	17.61904762	9.924487594	8.390804598	5.95959596	14.84848485	19.82905983	15.46626232	14.89645959	13.40745585	0	0.064143682	0.083402836	0	0	0.277777778
Merulina_spp	0	0	0	0	0	0	0	0	0.238095238	1.560758082	0.556173526	0	0.647249191	0	0.505050505	0	0.170940171	0	0	0.065402224	2.416666667	0	0	0	0	0
Millepora_spp	0	0	0	0.512820513	0	0	0	0	0	0	0.444938821	0	0	0	0	0	0	0	0	0	0	0	0	0	0.44709389	0
Montastrea_spp	0	0	0	0	0	0	0	0	0.238095238	0	0	0	0	0.574712644	0.101010101	0	0.256410256	0	0.066800267	0	0	0	0.250208507	0	0	0
Montipora_branching_sp	0	0	0	0	0	0	0	0	0	0.445930881	0	0.476190476	0	0.114942529	1.212121212	0	0.256410256	0	0	3.989535644	0.416666667	0.320718409	2.418682235	0.916666667	0.298062593	0
Montipora_other_sp	0	0.752688172	0	0.085470085	0	0	0	0	0.158730159	7.915273133	4.004449388	0.119047619	4.962243797	8.16091954	8.383838384	2.424242424	4.871794872	0	1.336005344	4.054937868	0.166666667	0	0.250208507	0	0	0.277777778
Moseleya_spp	0	0	0	0	0	0	0	0	0	0	0	0	0	0	0	0	0	0	0.133600534	0	0	0	0	0	0	0
Mycedium_spp	0	0.64516129	0	0	0	0.083333333	1.031746032	0	0	0.11148272	0	0.476190476	0	0	0	0	0.085470085	0	0	0.261608895	0.25	0	0	0	0	0
Myrionema_spp	0	0	0	0	0	0	0	0	0	0.22296544	0.556173526	0.119047619	0	0	0	0.101010101	0.94017094	0.758150114	1.20240481	1.308044474	0	0	0	0	0	0
Nephteiidae_other_spp	0.406504065	6.23655914	2.403100775	2.222222222	2.136752137	1.75	0.873015873	3.333333333	1.746031746	3.344481605	0.889877642	1.19047619	0.323624595	0.689655172	0.505050505	0	0.085470085	0.303260045	3.273213093	1.96206671	0	1.347017319	0	0	0	0.625
Nephtheis_fascicularis	0	0	0.15503876	0	0	0	0.317460317	0.555555556	0.158730159	0	0	0	0	0	0	0	0	0	0.066800267	0	0	0	0	0	0	0
Soft_coral_other_spp	0	0	0	0	0	0	0	0	0	0	0	0.357142857	0.323624595	0.229885057	0.505050505	0.909090909	0.170940171	0.227445034	1.336005344	0	0	0	0	0	0	0
Sea_fans	0	0	0	0.085470085	4.358974359	0.833333333	0.079365079	0	0	0.334448161	1.001112347	0.119047619	1.078748652	1.83908046	0.707070707	0	0	0.303260045	0	0.654022237	0	0	0	0	0	0.069444444
Alcyoniidae_other_spp	0.162601626	0	0.15503876	1.282051282	1.282051282	1.666666667	0	0	0	0.33444816	0.667408231	0.238095238	0.107874865	0	0	0	0	0	0	0	0	0.962155223	0.834028357	0	0	0.069444441
Oulophyllia_spp	0	0	0	0	1.452991453	0	0	0	0	0	0.111234705	0.238095238	0.21574973	0.114942529	0	0	0.598290598	0	0.066800267	0	0	0	0	0	0	0
Oxypora_spp	0	0	0	0	0	0	0.238095238	0	0	0	0	0	1.186623517	0.114942529	0	0	0	0.075815011	0.133600534	0.065402224	0	0	0	0.166666667	0.149031297	0
Pocillopora_damicornis	0	0	0	0	0	0	0	0	0	0	0	0	0	0	0	0	1.196581197	0	0	0	0	0	0	0	0	0
Pachyseris_spp	0	0	0	0	0	2.083333333	0	0.555555556	0	0.11148272	0	1.19047619	1.618122977	0	0	0	1.282051282	0	3.607214429	1.373446697	0	0	0	0	0	0.138888889
Papillate_sponge	0	0.107526882	0	0	0	0	0	0	0	1.226309922	0.444938821	0	0.323624595	0.229885057	0.404040404	1.01010101	1.282051282	1.288855193	1.135604542	0.588620013	0	0	0	0	0	0
Pavona_spp	0	0	0	0.085470085	0	0.083333333	19.12698413	3	0	0.11148272	0.111234705	0	0.755124056	0	0	0.606060606	2.222222222	0.454890068	2.004008016	1.438848921	0	0.064143682	1.1676397	0	0	0
Pectinia_spp	0.731707317	0	0	0	0.085470085	0	0	0	0	0	0.22246941	0	0.323624595	0	0.404040404	0	0.170940171	0.303260045	0	0	0.166666667	0	1.75145955	0	0	0
Pedunculate_sponge	0	0	0	0	0	0	0	0.111111111	0	0	0	0	0	0	0	0.101010101	0.085470085	0	0	0	0	0	0	0	0	0
Platygyra_spp	0	0	0.15503876	1.538461538	0	1.25	0	0	0	0	0	0.595238095	0.431499461	0.574712644	0.101010101	0.303030303	0	0	0.200400802	0.065402224	0	1.347017319	0	0	0.670640835	0
Plerogyra_spp	0	0	0	0	0	0	0	0	0	0	0.111234705	0	0	0	0	0	0	0	0	0	0	0	0	0	0	0
Pocillopora_spp	0	0	0	0	0	0	0	0	0	0.668896321	0.22246941	0.952380952	1.294498382	0.804597701	0.505050505	1.313131313	1.025641026	0	1.135604542	1.177240026	0.083333333	0	0.250208507	0.083333333	0	0.069444444
Polycarpa_aurata	0	0.322580645	0.542635659	0	0	0	0.793650794	0	0.317460317	0.11148272	0.556173526	0.119047619	0	0.344827586	0.303030303	1.01010101	0.170940171	1.061410159	0.734802939	1.831262263	0	0	0	0	0	0.138888889
Porites_branching_spp	0	0.537634409	0.387596899	1.196581197	2.564102564	2.5	0	0	0	1.449275362	0.111234705	0	0.21574973	0.229885057	0.707070707	0.303030303	0.341880342	0	0	0.457815566	12.75	18.0243746	10.34195163	1.75	7.302533532	0.277777778
Porites_other_spp	0.162601626	0.64516129	0.775193798	1.623931624	2.735042735	0.416666667	0	0	0.238095238	2.229654404	1.890989989	3.333333333	2.265372168	5.172413793	4.646464646	5.757575758	2.64957265	0.909780136	1.937207749	3.531720078	2.333333333	12.82873637	5.921601334	0.916666667	1.862891207	2.777777778
Repent_sponge	0.081300813	0.107526882	0.310077519	0.427350427	0.341880342	0	0.238095238	1.111111111	1.984126984	0.22296544	1.112347052	3.333333333	0.107874865	0.114942529	0.808080808	6.060606061	2.393162393	4.548900682	5.410821643	2.616088947	0	0.064143682	0	0	0	0.208333333
Sarcophyton_spp	1.138211382	0.537634409	1.860465116	1.794871795	9.743589744	3.5	0	0	0.317460317	0	0	0	0	0	0	0	0.085470085	0	0	0	1.083333333	5.516356639	1.918265221	0	0	1.25
Seriatopora_spp	1.300813008	0.967741935	4.031007752	0.170940171	0	0	1.507936508	4	2.777777778	0	0	0	0.107874865	0	0	0.404040404	0.512820513	0	0	0.130804447	0	0	0	0	0	0
Sinularia_spp	0	0	0	1.88034188	5.811965812	6.833333333	0	0	0	0.11148272	0	0	0	0	0	0	0	0	0	0.065402224	6.416666667	7.761385504	2.251876564	2.333333333	0.819672131	18.47222222
Stylophora_spp	0	0.537634409	0.15503876	0.085470085	0.427350427	0.916666667	0.158730159	0	0	0.445930881	0.111234705	0	0.107874865	0	1.212121212	0	1.025641026	0	0	1.177240026	0.083333333	0	0	0	0.298062593	0.138888889
Symphillia_spp	0	0.322580645	0	1.452991453	0.341880342	0.083333333	0	0	0	0.668896321	1.001112347	0	0.21574973	0.114942529	0	0.202020202	0	0	0	1.438848921	0	0	0	0	0	0
Tubastrea_spp	0	0	0	0	0	0	0	0	0	0	0	0.595238095	0	0	0	0	0	0.53070508	0.334001336	0.327011118	0	0	0	0	0	0
Turbinaria_coral_spp	0	0	0	0	0	0	0	0	0	0	0	0	0	1.954022989	0.101010101	0	0	0	0.935203741	0	0.25	0.898011546	0	0	0	0
Turf	0.162601626	0	0.07751938	0.598290598	0.769230769	0.166666667	8.650793651	7.666666667	6.428571429	0.11148272	0.22246941	0.238095238	0.539374326	0.114942529	0.606060606	0.303030303	0.427350427	0.227445034	0.734802939	0.392413342	1.916666667	0.577293137	0.500417014	0.833333333	2.831594635	4.791666667
Tydemania_spp	0	0	0.07751938	0	0.085470085	0	0	0	0.079365079	0	0	0	0.21574973	0	0	0	0	0	0	0	0.833333333	0.256574727	1.1676397	0.166666667	0.372578241	0.347222222
Xeniidae	19.51219512	24.19354839	26.82170543	4.358974359	5.641025641	9.666666667	0	0	0.396825397	0	0	0	0	0	0	0	0	0.075815011	0	0	0	0	0	0	0	0
Zoanthid_other_spp	0	0.107526882	0	0.170940171	0.683760684	0.5	0	0	0	1.337792642	0.889877642	0.238095238	2.049622438	0.689655172	1.111111111	0.808080808	0.085470085	0.075815011	0.267201069	0.065402224	0.083333333	0.128287364	0	0.083333333	0.149031297	0.069444444
Turbinaria_algae_spp	0	0	0	0	0	0	0	0	0	0	0	0	0	0	0	0	0	0.166666667	0.128287364	0.166805671	0	0	0.138888889
Palythoa_spp	0	0.107526882	0	0.170940171	0	0.5	0	0	0	1.337792642	0.778642937	0.238095238	2.049622438	0.689655172	1.111111111	0.707070707	0.085470085	0.075815011	0.267201069	0.065402224	0.083333333	0.128287364	0	0.083333333	0.149031297	0.069444444
	46.2601626	59.89494624	71.70542636	72.3076923	74.18803418	86.58333334	61.98412699	61.44444445	49.68253968	95.20624303	93.21468298	93.69047619	96.22437971	94.82758621	93.23232323	95.05050505	95.64102564	93.57076068	98.65868149	94.47681221	84	87.94098781	79.28817997	98.83333333	97.39195232	86.38888888
