# Supplementary material for: High taxonomic resolution surveys and trait-based analyses reveal multiple benthic regimes in North Sulawesi (Indonesia)
Source: Sci Rep. 2021 Aug 16;11:16554. doi: 10.1038/s41598-021-95905-8 (PMC8367970; doi:10.1038/s41598-021-95905-8)
Supplement: Supplementary file 2 — Supplementary Data S2. [file 41598_2021_95905_MOESM2_ESM.csv]

Appendix S6_Data S2: Total biomass (g) of each fish species in each of the transects.
Unique id	Ba1-1	Ba1-2	Ba1-3	Ba2-1	Ba2-2	Ba2-3	Ba3-1	Ba3-2	Ba3-3	Bu1-1	Bu1-2	Bu1-3	Bu2-1	Bu2-2	Bu2-3	Bu3-1	Bu3-2	Bu4-1	Bu5-1	Bu5-2	Bu6-1	Bu6-2	Bu6-3
Abudefduf vaigensis	0	0	0	0	0	0	273.597228	0	0	0	0	3191.96766	0	0	0	22799.769	5927.93994	0	0	0	364.796304	1550.384292	91.19907601
Acanthochromis polyacanthus	0	0	359.9634697	89.99086741	539.9452045	629.9360719	449.9543371	1439.853879	179.9817348	11698.81276	13498.63011	11698.81276	4949.497708	6299.360719	13498.63011	6299.360719	8999.086741	11698.81276	1889.808216	5849.406382	2249.771685	1799.817348	989.8995416
Acanthurus blochii	0	0	0	0	0	0	0	0	0	0	0	0	0	0	0	0	0	0	492.6456647	0	0	0	0
Acanthurus japonicus	0	0	0	0	0	0	0	0	0	0	0	0	0	0	0	0	0	0	373.9022838	0	0	0	0
Acanthurus nigricans	0	0	0	0	0	71.47303512	0	0	0	0	0	0	0	0	0	0	0	0	1193.920587	397.973529	0	2190.907129	0
Acanthurus nigrofuscus	0	0	0	186.0715072	248.0953429	76.07636648	0	0	0	0	0	0	0	0	0	0	0	0	783.0283758	0	0	220.3831763	0
Acanthurus pyroferus	0	0	0	0	0	0	0	0	0	690.1636096	1725.409024	539.2175581	1078.435116	1380.327219	1380.327219	690.1636096	1223.220925	1930.489301	0	0	0	0	0
Acanthurus thompsoni	0	0	0	0	0	0	0	0	0	866.7350764	433.3675382	611.6104627	0	0	0	0	345.0818048	1725.409024	823.8511245	0	0	0	178.26596
Amanses scopas	0	0	0	137.7383591	413.2150774	118.9224341	202.5223827	0	0	101.2611913	101.2611913	0	0	59.46121705	171.3910596	118.9224341	0	356.7673023	237.8448682	59.46121705	118.9224341	178.3836512	0
Amblyglyphidodon aureus	0	0	0	0	0	0	0	0	0	143.8354617	0	1196.759589	264.1825083	226.44215	943.5089582	1132.21075	264.1825083	943.5089582	0	0	0	0	0
Amblyglyphidodon curacao	115.2535273	76.83568488	0	998.8639035	1037.281746	537.8497942	0	76.83568488	0	0	0	0	0	0	0	0	0	0	422.5962669	1075.699588	268.9248971	1920.892122	192.0892122
Amblyglyphidodon leucogaster	95.99142868	1119.900001	639.9428579	0	0	0	1663.85143	1279.885716	0	0	31.99714289	0	0	0	0	0	0	0	0	0	0	0	0
Amphiprion clarkii	0	21.41429814	0	0	0	0	0	0	0	21.41429814	0	54.6274142	0	0	0	0	0	0	0	0	0	0	0
Amphiprion frenatus	0	0	0	0	61.22769581	0	0	0	0	0	0	0	0	0	0	0	0	0	0	0	0	0	0
Amphiprion melanopus	0	0	0	0	0	0	0	0	0	0	0	0	0	0	0	0	0	0	0	40.8054986	0	0	0
Amphiprion sebae	0	0	0	102.6945982	0	0	154.0418972	0	0	0	0	0	0	0	0	0	0	0	68.43087309	68.43087309	0	136.8617462	0
Anampses caeruleopunctatus	0	0	95.75286709	0	0	0	0	0	0	0	0	0	0	0	0	0	0	0	0	0	0	0	0
Anampses geographicus	0	0	0	0	0	0	0	0	0	0	0	0	0	0	0	0	0	0	95.75286709	191.5057342	0	0	0
Arothron hispidus	0	0	0	0	0	0	0	0	0	0	0	0	911.3016715	1178.237247	589.1186236	0	0	0	0	0	0	0	0
Aulostomus chinensis	0	0	0	1425.006912	0	0	2821.32904	0	0	940.4430134	0	0	0	0	0	0	515.9782125	257.9891063	0	0	0	0	0
Balistapus undulatus	0	0	0	0	0	0	0	0	0	0	0	0	0	0	0	0	0	0	423.51984	1452.4	356.78206	356.78206	891.95515
Balistoides conspicillum	0	0	0	0	0	0	0	0	0	0	0	0	0	0	0	0	0	1607.009053	0	0	0	0	0
Balistoides viridescens	0	0	0	0	0	0	0	0	0	0	6325.114539	0	0	0	0	0	0	0	0	0	1897.043786	0	0
Bodianus axillaris	68.04146845	68.04146845	26.97332364	0	0	0	0	0	0	0	0	0	0	0	0	0	0	0	0	0	0	0	0
Bodianus dictynna	0	0	0	0	0	0	0	0	0	92.89937741	0	0	0	149.380409	0	0	0	0	46.4496887	0	0	111.6981434	0
Bodianus mesothorax	0	0	0	0	0	191.0437992	75.27052967	0	68.04146845	0	37.63526484	0	136.0829369	95.52189962	243.0003298	0	0	75.27052967	0	0	0	30.02145193	0
Bodianus perditio	0	0	0	0	0	0	0	0	938.2994031	0	0	0	0	0	0	0	0	0	0	0	0	0	0
Caesio caerulaurea	0	0	0	0	0	0	0	0	0	0	0	0	0	0	0	0	0	0	0	0	6298.719697	0	0
Caesio lunaris	0	0	0	0	0	0	0	0	0	0	0	0	0	0	0	0	4479.619054	0	0	0	0	0	0
Cantherhines dumerilii	674.2309559	0	0	207.1968385	0	712.2108936	0	0	0	266.899547	533.799094	0	0	0	0	0	835.974423	0	270.4805854	314.0222394	157.0111197	207.1968385	0
Canthigaster valentini	0	0	0	0	0	0	0	0	46.88532584	0	0	0	0	0	0	0	0	0	0	0	0	0	0
Centropyge vrolikii	25.11650351	0	25.11650351	50.23300702	150.6990211	150.6990211	50.23300702	0	0	25.11650351	25.11650351	75.34951053	25.11650351	100.466014	50.23300702	0	50.23300702	25.11650351	75.34951053	132.1995891	0	26.41729457	0
Cephalopholis argus	0	0	0	0	0	0	0	0	0	0	0	0	0	0	0	904.3173021	904.3173021	0	0	0	0	0	0
Chaetodon auriga	0	0	0	0	0	0	0	0	0	0	0	0	0	0	0	233.2316133	0	0	0	0	0	0	276.5423798
Chaetodon baronessa	0	0	0	0	128.63872	0	0	0	0	0	0	0	0	0	0	0	0	0	64.31936	0	0	0	0
Chaetodon citrinellus	0	0	0	0	0	0	0	0	0	0	0	0	0	0	0	0	0	0	0	69.92617306	0	0	0
Chaetodon epphiphium	0	0	0	0	0	0	0	0	0	0	0	0	0	0	290.0495248	0	0	0	290.0495248	0	0	0	0
Chaetodon kleinii	150.444483	75.22224148	150.444483	176.9256184	150.444483	0	58.97520612	58.97520612	117.9504122	565.3780691	929.7493726	464.8746863	0	75.22224148	565.3780691	0	188.4593564	300.8889659	117.9504122	75.22224148	412.8264428	176.9256184	58.97520612
Chaetodon lunula	0	0	0	0	0	0	0	0	0	0	0	0	0	0	0	0	0	0	0	96.4775435	0	0	0
Chaetodon lunulatus	0	0	51.6409924	387.2770192	64.54616987	129.0923397	0	0	0	0	129.0923397	0	0	0	0	0	64.54616987	0	258.1846795	193.6385096	258.1846795	129.0923397	64.54616987
Chaetodon melanotus	0	0	0	0	100.66654	0	0	0	0	0	0	0	0	0	0	0	231.96375	50.33327	0	0	0	231.96375	231.96375
Chaetodon ornatissimus	0	0	0	0	0	0	0	0	0	0	0	0	289.4326305	0	0	275.0586615	275.0586615	275.0586615	96.4775435	0	0	96.4775435	0
Chaetodon punctatofasciatus	0	0	0	40.58454111	40.58454111	0	0	0	0	0	0	0	0	0	0	0	0	0	0	0	0	0	0
Chaetodon rafflesi	0	0	0	0	0	0	0	0	0	0	79.44375784	0	0	0	0	158.8875157	158.8875157	0	129.0923397	64.54616987	0	0	0
Chaetodon speculum	0	0	0	0	0	0	0	0	0	0	0	0	0	94.67950606	0	0	0	0	0	0	0	78.16470163	78.16470163
Chaetodon trifascialis	0	0	0	194.24913	0	0	0	0	0	0	0	0	0	0	0	0	0	0	0	0	0	78.37956512	0
Chaetodon ulietensis	0	0	0	45.66658203	0	0	0	0	0	0	0	0	0	0	0	56.9519848	0	0	0	0	0	0	0
Chaetodon unimaculatus	0	0	0	0	0	0	0	0	0	0	164.34576	0	0	0	0	0	0	0	0	0	0	0	0
Chaetodon vagabundus	0	0	0	0	0	0	0	0	0	0	158.9613871	0	0	0	131.0647068	158.9613871	158.9613871	113.033634	0	0	0	0	0
Chaetodontoplus mesoleucus	115.7849398	0	0	136.5035655	0	0	136.5035655	273.007131	0	0	0	0	0	0	0	0	0	0	0	0	0	0	0
Cheilinus fasciatus	176.42205	582.11085	0	93.59265	0	0	514.35	78.0288	3267.075	0	0	816.76875	0	0	0	0	0	0	0	749.9223	0	0	0
Chlorurus capistratoides	0	0	0	0	0	0	0	0	0	0	0	0	0	0	0	0	0	0	0	317.3131022	0	0	0
Chlorurus japanensis	0	0	0	0	0	0	0	0	0	0	0	0	0	0	0	0	0	0	0	739.024476	0	0	0
Chlorurus sordidus	0	0	3077.469147	822.0526496	624.8997507	822.0526496	0	293.5944518	0	0	0	0	0	0	0	0	880.7833555	0	0	1857.781101	587.1889037	587.1889037	587.1889037
Chlorurus spilurus	437.1100342	0	0	0	0	0	0	0	0	0	0	0	0	0	0	0	0	0	951.9393065	510.7735108	53.14465467	0	0
Chlorurus strongylocephalus	0	0	0	0	0	0	0	0	0	0	0	0	0	0	0	0	0	0	1499.367883	0	0	0	0
Choerodon jordani	0	0	0	0	72.90966004	0	0	0	0	0	0	0	0	0	0	0	0	0	0	0	0	0	0
Chromis amboinensis	25.11930972	25.11930972	0	0	0	0	0	0	150.7158583	0	0	0	0	0	0	0	0	0	0	0	0	0	0
Chromis analis	0	0	0	0	0	0	0	0	0	2399.124	1039.6204	1199.562	0	119.9562	999.635	0	399.854	1399.489	0	0	0	0	119.9562
Chromis atripectoralis	0	0	0	1682.880386	5048.641157	6731.521542	0	0	0	0	0	0	0	0	0	0	0	0	504.8641157	1178.01627	13463.04308	8414.401928	1346.304308
Chromis atripes	0	0	0	0	0	0	0	111.2496092	0	0	0	0	263.6897727	158.2138636	0	0	0	0	0	0	0	0	0
Chromis caudalis	6.2426	0	12.4852	0	0	0	0	18.7278	0	0	0	0	0	62.426	0	0	0	0	0	0	0	0	0
Chromis cinerascens	0	0	0	0	0	0	0	0	0	0	0	0	192.1906708	0	0	0	0	0	0	0	0	0	0
Chromis notata	0	0	0	0	0	0	0	0	0	0	0	0	0	0	0	0	0	184.275	0	0	0	0	0
Chromis retrofasciata	0	0	0	0	0	0	23.10383728	13.86230237	0	0	0	0	0	0	0	0	0	0	5.873818827	0	0	0	0
Chromis ternatensis	719.6405697	1876.205771	359.8202848	514.0289784	0	0	3855.217338	8995.507121	0	0	0	0	0	0	0	0	0	0	385.5217338	642.5362229	8995.507121	6425.362229	0
Chromis weberi	0	0	0	0	0	0	0	0	0	858.4823662	858.4823662	686.785893	0	0	0	0	0	0	0	0	0	0	0
Chromis xanthura	192.482933	417.0463549	64.16097767	802.0122209	930.3341762	0	160.4024442	160.4024442	0	641.6097767	2630.600084	641.6097767	769.931732	320.8048884	1443.621998	481.2073325	1443.621998	320.8048884	866.1731986	256.6439107	0	0	64.16097767
Chromis_margaritifer	0	0	0	6.2426	0	68.6686	0	0	12.4852	931.84	1863.68	931.84	465.92	931.84	931.84	0	279.552	93.184	139.776	65.2288	0	512.512	0
Coris aygula	0	0	0	0	0	0	0	326.5655952	0	0	0	0	798.9689454	0	0	0	0	0	0	0	0	0	0
Coris caudimacula	0	0	0	0	0	0	0	0	0	0	0	0	0	0	0	0	0	0	25.62516427	0	0	0	0
Ctenochaetus striatus	0	181.6624434	652.8999622	420.0012788	1339.295973	560.0017051	0	0	0	2946.451141	3214.310335	2678.591946	803.5775838	544.9873303	1173.132862	90.83122172	657.2725161	883.0737978	2880.029519	2425.288016	774.1425219	0	299.7571498
Dascyllus aruanus	0	0	0	0	0	0	0	0	239.7502266	0	0	0	0	0	0	0	0	0	0	0	0	0	0
Dascyllus reticulatus	0	115.1326331	207.2387396	0	0	0	322.3713727	529.6101123	138.1591597	43.22784357	43.22784357	0	216.1392178	54.03480446	0	0	0	0	0	46.05305324	92.10610648	92.10610648	0
Dascyllus trimaculatus	0	0	0	0	0	0	0	0	69.54291552	350.6364153	2969.644458	0	876.5910383	701.2728306	584.3940255	584.3940255	350.6364153	467.5152204	0	0	0	642.8334281	0
Diproctacanthus xanthurus	0	5.313698784	10.47136677	5.313698784	0	0	0	0	0	0	0	0	53.13698784	53.13698784	0	0	0	10.47136677	83.77093419	0	0	0	0
Dischistodus melanotus	0	0	0	0	0	0	0	0	0	0	0	0	0	0	0	0	0	0	346.95	260.2125	260.2125	0	86.7375
Fistularia commersonii	0	0	0	0	0	0	0	0	0	0	0	0	0	0	0	0	0	0	0	3374.466903	0	0	1687.233452
Forcipiger flavissimus	244.8735888	0	81.62452961	81.62452961	0	0	163.2490592	0	0	0	198.3797929	198.3797929	0	0	99.18989643	595.1393786	198.3797929	408.1226481	163.2490592	0	163.2490592	81.62452961	0
Gnathodentex aurolineatus	0	11146.94165	0	0	0	0	0	0	0	0	0	0	0	0	0	0	0	0	0	0	0	0	0
Gymnothorax eurostus	0	0	0	0	0	0	0	0	0	0	0	0	0	168.8654955	0	0	0	0	0	0	0	0	0
Haliocheres melanochir	0	0	0	0	0	0	0	0	0	0	0	0	102.2632386	0	0	0	0	51.13161928	0	0	0	0	0
Haliocheres podostigma	0	0	0	73.49187297	0	0	0	0	0	0	0	0	0	0	0	0	0	0	0	41.91419001	0	0	0
Haliocheres prosopeion	21.08037041	21.08037041	18.14004728	53.94802136	0	53.94802136	0	0	0	0	0	0	0	0	0	0	0	80.92203204	0	0	0	0	0
Hemigymnus�melapterus	0	0	0	0	583.7541134	0	0	0	0	0	0	0	0	0	0	0	0	0	0	0	0	0	0
Hemitaurichthys polylepis	0	0	0	0	0	0	0	0	0	3793.60415	4552.32498	6069.76664	303.488332	455.232498	606.976664	15174.4166	5311.04581	0	151.744166	75.872083	75.872083	75.872083	0
Heniochus chrysostomus	0	0	0	0	0	0	0	0	0	0	0	205.0195866	0	0	0	83.97627412	0	102.5097933	335.9050965	0	147.5117625	0	0
Heniochus varius	394.0386412	0	0	0	0	0	0	0	0	394.0386412	131.3462137	0	0	0	0	184.2801093	0	61.64426873	919.423496	0	394.0386412	0	0
Hologymnosus annulatus	0	0	0	0	0	0	0	0	0	0	191.5057342	0	0	0	0	0	0	128.1779742	0	0	0	0	0
Hologymnosus doliatus	0	0	0	0	0	0	0	0	0	0	0	0	0	0	0	0	0	0	0	0	86.06197254	0	0
Labrichthys unilineatus	0	37.61122057	0	0	0	0	0	0	0	0	0	0	0	0	0	0	0	0	0	183.0563247	0	0	0
Labroides bicolor	0	0	0	0	0	0	6.170317663	6.170317663	53.24401657	0	0	3.062034519	3.062034519	3.062034519	6.170317663	3.062034519	0	28.12675596	0	0	2.013331872	0	0
Labroides dimidiatus	28.12675596	28.12675596	24.96903794	6.170317663	0	6.170317663	9.186103557	0	18.51095299	0	12.34063533	12.34063533	48.75528371	48.75528371	0	4.432298519	79.78137334	4.432298519	0	4.432298519	0	8.864597037	0
Labroides pectoralis	0	0	0	0	0	0	0	6.170317663	0	0	0	0	0	0	0	0	0	0	0	0	4.432298519	0	0
Lethrinus harak	0	0	0	0	0	0	0	0	0	0	0	0	0	0	0	0	0	0	377.1033571	0	0	0	0
Lethrinus obsoletus	0	0	0	0	0	0	1185.54815	1481.935187	889.1611122	0	0	0	0	0	0	0	0	0	0	0	0	0	0
Lutjanus carponotatus	2804.743852	6310.673668	2664.50666	0	0	0	35230.43241	0	0	0	0	0	0	0	0	0	0	0	0	0	0	0	0
Lutjanus fulvus	0	0	0	0	0	0	539.9507115	539.9507115	0	0	0	0	0	0	0	0	226.9408325	0	0	0	0	0	0
Lutjanus lutjanus	443.9346184	0	0	0	0	0	369.4524503	0	541.5068438	0	0	0	0	0	0	0	0	0	0	0	0	0	0
Lutjanus monostigma	0	0	0	0	0	0	0	0	0	0	0	471.0387988	0	0	0	0	0	1026.480003	325.2055887	0	0	0	0
Macolor macularis	0	0	0	0	0	0	0	0	0	0	0	33240.50076	0	0	0	0	3934.993049	0	0	0	0	0	0
Melchthys vidua	0	0	0	3414.818046	3739.220693	2473.829535	0	0	0	2555.840837	851.9469457	1703.893891	851.9469457	0	0	1839.648794	1839.648794	2555.840837	4259.734728	1703.893891	4553.090728	2555.840837	0
Myripristis adusta	610.5667354	0	0	610.5667354	0	0	0	0	0	0	0	0	0	0	0	0	0	0	0	0	0	0	0
Myripristis amaena	0	0	814.1402643	0	295.023525	0	0	0	0	0	0	0	1225.655867	817.1039111	2193.868953	0	0	0	147.5117625	0	1180.0941	147.5117625	0
Myripristis botche	0	0	0	0	0	0	0	956.0104387	0	0	0	0	0	0	0	0	0	0	0	0	0	0	0
Myripristis murdjan	0	0	0	2071.530436	345.2550727	0	249.5784006	2315.258796	0	0	0	0	265.4968794	0	0	796.4906382	0	0	0	0	0	0	0
Naso lituratus	0	0	0	0	0	0	0	0	0	0	1837.346288	0	0	0	0	0	447.8886062	0	2449.795051	0	278.1962734	895.7772124	0
Naso sp.	0	0	0	0	0	0	0	0	0	0	0	0	0	0	0	0	0	0	3062.243813	0	0	0	0
Naso vlamingi	0	0	0	0	0	0	0	0	0	0	6068.164806	17427.03306	3492.901334	17464.50667	0	26196.76001	42322.79456	0	29874.91381	1273.14078	22703.85867	9814.086204	892.1896549
Neoglyphidodon melas	0	367.7366899	7354.733797	1323.852083	220.6420139	1176.757408	4780.576968	5883.787038	2721.251505	1029.662732	1470.946759	1838.683449	3677.366899	1470.946759	2206.420139	0	588.3787038	0	0	0	0	220.6420139	0
Neoglyphidodon nigroris	32.17536	96.52608	0	450.45504	160.8768	514.80576	64.35072	64.35072	0	0	0	0	0	0	40.90814	0	0	0	257.40288	64.35072	160.8768	321.7536	32.17536
Neopomacentrus anabatoides	101.1733695	0	0	0	0	0	0	0	0	0	0	0	0	0	0	0	0	0	0	0	0	0	0
Neopomacentrus bankieri	185.4160154	370.8320308	0	0	0	0	0	0	0	0	0	0	0	0	0	0	0	0	0	44.49984369	0	0	0
Neopomacentrus cyanomos	0	0	0	28.906677	0	0	14.4533385	0	0	0	0	0	0	0	0	0	0	0	0	0	0	0	0
Odonus niger	0	860.9174966	430.4587483	0	0	0	0	0	0	5159.578856	3685.413469	7370.826938	1474.165388	16205.14316	2700.857193	12423.94309	11056.24041	10803.42877	540.1714385	0	0	0	0
Ostracion meleagris	0	0	0	0	0	0	0	0	0	0	0	0	0	0	0	0	0	0	160.6489528	0	0	0	0
Oxycheilinus diagramma	0	229.9628987	0	0	0	0	0	0	325.5050387	0	0	0	0	0	0	0	0	0	0	0	229.9628987	0	0
Paracirrhites forsteri	0	0	0	46.40128316	0	0	0	0	0	0	0	0	0	0	0	0	0	0	0	46.40128316	0	0	0
Parupeneus barberinus	0	0	0	261.8543542	0	0	0	0	0	0	0	0	0	0	0	0	0	0	406.8884411	0	0	0	0
Parupeneus bifasciatus	565.701419	282.8507095	0	0	0	0	0	0	0	0	0	0	0	0	0	0	0	0	0	0	0	0	0
Parupeneus indicus	0	0	0	0	0	709.6998684	0	0	0	0	0	0	0	0	0	0	0	0	0	0	0	0	0
Parupeneus multifasciatus	1671.079163	0	146.4733289	0	0	0	0	745.5670605	679.2196396	0	0	0	0	0	0	0	0	0	0	0	0	0	0
Parupeneus pleurostigma	0	0	0	0	96.23498027	0	0	0	0	0	0	0	0	0	0	0	0	0	0	0	0	0	0
Pempheris oualiensis	0	0	0	747.5557132	0	0	0	0	0	0	0	0	0	0	0	0	0	0	0	0	0	0	0
Platax teira	0	0	0	0	0	0	0	0	0	0	0	0	0	0	0	0	0	3698.779209	0	0	169.0791219	0	0
Plectorhincus lineatus	0	0	0	0	0	0	0	0	0	0	0	0	0	0	0	0	11288.69345	0	0	0	0	0	0
Pomacanthus navarchus	0	0	0	0	0	0	0	0	0	0	0	0	0	0	0	0	367.2467638	571.6851586	0	0	0	0	0
Pomacentrus amboinensis	0	0	0	0	0	0	416.8297354	406.1417934	1090.170077	0	0	0	0	0	0	0	0	0	0	0	0	0	0
Pomacentrus brachialis	441.2369175	126.0676907	189.1015361	378.2030721	163.8879979	315.1692268	378.2030721	126.0676907	88.2473835	453.5290399	290.2585855	362.8232319	100.8541526	189.1015361	252.1353814	25.21353814	630.3384535	189.1015361	37.82030721	176.494767	25.21353814	63.03384535	37.82030721
Pomacentrus moluccensis	0	39.82984396	66.38307327	1447.150997	398.2984396	1845.449437	92.93630257	92.93630257	0	0	0	0	0	0	0	0	0	0	398.2984396	278.8089077	331.9153663	876.2565671	26.55322931
Pomacentrus nigromarginatus	0	0	748.1559353	0	0	0	0	0	0	0	0	0	0	0	0	0	0	0	0	0	0	0	0
Pseudanthias squamipinnis	0	0	0	262.5479481	0	0	0	0	249.4205507	216.7356991	270.9196238	135.4598119	415.8459963	415.8459963	0	0	299.4091173	270.9196238	0	0	0	0	0
Pseudoanthias cooperi	0	0	0	0	0	0	38.85483988	0	0	0	0	0	0	0	0	0	0	0	0	0	0	0	0
Pseudoanthias dipar	0	0	0	0	0	0	0	0	0	0	137.816713	0	0	0	0	0	0	0	0	0	0	0	0
Pseudocheilinus octotaenia	0	0	0	0	0	0	0	0	50.6667164	0	0	0	0	0	0	0	0	0	0	0	0	0	0
Ptereleotris evides	0	0	0	0	0	0	0	0	0	0	0	0	0	0	0	0	0	0	0	23.25320692	0	0	0
Pterocaesio pisang	0	0	2529.45272	0	0	0	0	0	0	0	0	0	0	0	0	0	0	0	0	0	0	0	0
Pterocaesio tessellata	0	0	0	0	0	0	0	0	0	0	0	0	0	0	0	0	0	0	0	0	0	36618.2665	0
Pterocaesio tile	0	0	0	0	0	0	0	0	0	0	0	6376.270798	7970.338497	0	0	47822.03098	956.4406196	0	0	0	0	0	0
Pygoplites diacanthus	0	0	0	0	0	0	0	0	0	816.6205224	408.3102612	204.1551306	389.0722318	650.7283514	611.5149134	204.1551306	537.7930115	1584.251137	0	352.0558081	0	0	0
Sargocentron diadema	0	0	0	0	0	0	106.1426768	154.1259865	0	0	0	0	0	0	0	0	0	0	0	0	0	0	0
Sargocentron microstoma	0	0	0	0	0	0	0	0	0	0	0	0	0	0	0	0	0	0	0	0	1008.904198	1008.904198	0
Sargocentron praslin	0	0	0	0	0	0	0	621.3917289	0	0	0	0	0	0	0	0	0	0	0	0	0	0	0
Sargocentron rubrum	0	0	0	0	0	0	0	0	0	0	0	0	124.7535823	124.7535823	493.8863163	0	0	0	124.7535823	155.4862877	155.4862877	0	0
Sargocentron caudimaculatum	0	0	0	0	0	0	184.5671391	0	0	0	491.7862234	369.1342783	738.2685565	0	553.7014174	0	369.1342783	0	0	0	0	0	0
Scarus dimidiatus	0	0	0	0	0	0	0	0	0	0	0	0	0	0	0	0	0	0	0	0	1661.216332	0	553.7387774
Scarus ferrugines	1476.819234	1308.260779	872.1738523	0	0	0	0	1106.324339	0	0	0	0	0	0	0	0	0	553.1621695	0	984.546156	492.273078	0	0
Scarus frenatus	0	0	0	0	0	0	0	0	0	0	0	0	0	0	0	0	0	0	0	0	0	0	436.0869262
Scarus niger	0	0	0	0	0	2334.47257	0	0	0	0	0	0	0	0	0	0	0	0	2560.259047	1486.270459	0	689.1514839	0
Scarus oviceps	0	0	0	0	0	0	0	0	0	0	0	0	0	0	0	0	0	0	0	0	481.4481302	0	72.26821308
Scarus rubroviolaceous	0	0	0	0	0	0	0	0	0	0	0	0	0	0	0	0	4685.573117	0	4410.158444	0	0	2351.314809	0
Scarus scaber	0	0	0	0	0	0	0	0	0	0	0	0	0	0	0	0	0	0	0	0	0	1839.268591	385.4908402
Scarus tricolor	0	0	0	0	0	0	0	0	0	633.8877759	0	278.0055663	0	1366.637725	1050.357616	180.7607536	0	0	219.1514912	0	0	0	0
Scarus viridifucatus	1006.117221	0	462.4743748	0	0	0	0	0	0	0	0	0	0	0	0	0	0	0	0	0	0	0	0
Scolopsis affinis	0	0	3351.586277	0	0	0	0	0	0	0	0	0	0	0	0	0	0	0	0	0	0	0	0
Scolopsis bilineatus	497.3430679	91.90593074	126.4703539	0	0	0	0	0	126.4703539	0	0	0	77.29084919	0	126.4703539	0	0	0	0	0	0	0	0
Scolopsis lineatus	0	0	0	0	0	0	0	0	0	0	0	0	0	0	0	0	0	0	993.3144653	869.1501572	1316.33794	2234.957547	0
Siganus vulpinus	0	0	0	0	173.4768167	173.4768167	0	0	0	0	0	0	0	0	391.8127136	0	0	0	0	0	289.9196414	289.9196414	0
Sphyraena qenie	0	0	0	64560.6927	269002.8863	107601.1545	0	0	0	0	0	0	0	0	0	0	0	0	0	0	0	0	0
Spratelloides gracillis	0	0	0	1982.807524	330.4679206	0	0	0	0	0	0	0	0	0	0	0	0	0	0	0	0	0	0
Sufflamen fraenatus	0	0	0	0	0	0	0	0	859.1173569	0	0	0	0	0	0	0	0	0	0	0	0	0	0
Sufflamen�chrysopterum	0	0	0	0	0	0	0	0	0	0	0	0	0	489.4423696	0	0	0	0	0	0	0	0	0
Synodus dermatogenys	0	0	0	0	96.70579081	0	0	0	395.0809009	0	0	0	0	0	0	0	0	0	0	0	0	0	0
Thalassoma amblycephalum	0	0	0	30.59039413	122.3615765	109.5147331	0	0	0	0	0	0	61.18078826	0	0	0	152.9519707	0	0	0	30.59039413	91.77118239	61.18078826
Thalassoma hardwicke	37.75486345	37.75486345	10.9621203	226.5291807	97.60718314	73.20538735	0	0	0	0	0	0	0	0	0	0	0	0	489.4463061	91.77118239	214.1327589	221.2196828	110.6098414
Thalassoma jansenii	0	0	0	0	0	0	90.78958909	0	0	0	0	0	0	0	0	0	0	0	0	0	0	0	0
Thalassoma lunare	0	0	0	0	0	0	270.2527491	118.4668567	228.7742326	0	0	0	0	0	0	0	0	0	0	0	89.34587723	0	0
Zanclus cornutus	202.4200218	404.8400435	303.6300326	167.6188343	276.0253798	279.3647238	69.00634495	414.0380697	84.07307246	504.4384347	252.2192174	420.3653623	404.8400435	502.8565029	1214.520131	552.0507596	414.0380697	1084.991029	708.4700761	1012.100109	506.0500544	3137.510337	759.0697945
Zebrasoma rostratum	0	0	0	0	0	0	0	0	0	0	257.7947156	0	0	0	171.8631437	0	0	0	283.9538265	212.9653699	0	0	0
Zebrasoma scopas	653.5414054	156.9760671	405.4010007	639.0179281	0	273.5234626	63.90179281	135.1336669	0	810.8020014	1025.72701	675.6683345	683.8180064	951.3252957	683.8180064	0	455.878671	1109.870055	1139.696677	1139.696677	627.9042685	2279.393355	470.9282014
Zebrasoma velifera	0	0	0	0	0	0	0	0	0	0	0	0	510.4997389	510.4997389	0	0	0	0	1020.999478	0	0	510.4997389	0
Caranx sp	0	0	0	0	0	0	0	0	0	0	0	0	0	0	0	3396.975937	0	0	0	0	0	0	0
